# Supplementary material for: Feasibility and Acceptability of Integrating Acupuncture for Management of Multiple Symptoms in Medically Underserved Breast Cancer Survivors
Source: Cancers (Basel). 2025 Jan 18;17(2):304. doi: 10.3390/cancers17020304 (PMC11763919; doi:10.3390/cancers17020304)
Supplement: Supplementary file 1 [file cancers-17-00304-s001.zip]

Archive with 1 entries (1 files):
- cancers-3420146-supplementary.pdf
